# Supplementary material for: Molecular Crosstalk Between SIRT1, Wnt/β-Catenin Signaling, and Inflammatory Pathways in Renal Transplant Rejection: Role of miRNAs, lncRNAs, IL-1, IL-6, and Tubulointerstitial Inflammation
Source: Medicina (Kaunas). 2025 Jun 11;61(6):1073. doi: 10.3390/medicina61061073 (PMC12195052; doi:10.3390/medicina61061073)
Supplement: Supplementary file 1 [file medicina-61-01073-s001.zip]

Archive with 1 entries (1 files):
- medicina-3644554-supplementary.pdf
